# Supplementary material for: Blood-stage Plasmodium vivax antibody dynamics in a low transmission setting: A nine year follow-up study in the Amazon region
Source: PLoS One. 2018 Nov 12;13(11):e0207244. doi: 10.1371/journal.pone.0207244 (PMC6231651; doi:10.1371/journal.pone.0207244)
Supplement: S1 File — Code, Reactivity Indexes (ELISA assay) of DBPII Sal1, DBPII Brz1, DEKnull-2, AMA-1 and MSP119, and also recent malaria episodes, for each cross-sectional survey (0, 6 and 12 months, and 6, 7 and 9 years). (XLSX) [file pone.0207244.s004.xlsx]

## Sheet: 0
Codes	DBPII Sal1	DBPII Brz1	DEKnull-2	DBPII Brz1	AMA-1	MSP119	Recent malaria episodes
RP0096	0.63	0.333	0.965	0.333	3.37	1.42	0
RP0016	0.61	0.464	0.744	0.464	1.23	1.83	1
RP0297	0.56	0.307	0.699	0.307	2.64	0.950	0
RP0102	2.23	2.56	0.672	2.557	1.45	1.25	0
RP0290	0.15	0	0.632	0	0.52	0.660	0
RP0437	0.19	0	0.632	0	0.02	0.800	0
RP0308	0.5	0.348	0.618	0.348	1.71	1.44	1
RP0205	0.18	0.065	0.613	0.065	2.79	1.88	0
RP0210	0.15	0.422	0.611	0.422	1.02	2.2	0
RP0494	0.08	0	0.606	0	0.83	4.01	1
RP0029	0.43	0.073	0.494	0.073	2.42	2.8	3
RP0136	0.53	0.144	0.484	0.144	4.61	3.61	0
RP0529	0.69	0.34	0.476	0.34	4.4	3.64	0
RP0550	0.34	0	0.468	0	0.32	1.11	0
RP0402	0.98	0.765	0.463	0.765	1.11	0.510	0
RP0022	0.69	0.531	0.461	0.531	0.31	1.71	0
RP0421	0.33	0.13	0.449	0.13	4.18	1.19	0
RP0571	1.63	1.39	0.444	1.39	0.42	2.16	1
RP0121	0.3	0.052	0.443	0.052	1.91	0.980	0
RP0302	0.44	0.238	0.437	0.238	0.32	0.720	1
RP0041	0.06	0	0.42	0	0.13	1.07	0
RP0707	0.42	0.011	0.405	0.011	0.7	1.2	0
RP0247	0.39	0.518	0.346	0.518	4.12	1.8	0
RP0420	0.4	0.077	0.331	0.077	0.36	0.860	2
RP0412	0.24	0.079	0.307	0.079	2.89	6.11	0
RP0101	0.2	0.206	0.28	0.206	0.73	0.520	2
RP0381	0.26	0.006	0.262	0.006	0.63	0.720	0
RP0369	0	0.158	0.262	0.158	0.8	0.910	0
RP0149	0.09	0	0.245	0	0.19	0.800	1
RP0035	0.07	0.264	0.239	0.264	0.52	2.89	0
RP0235	0.29	0.392	0.233	0.392	0.16	0.560	2
RP0338	0.22	0.119	0.223	0.119	2.59	0.660	2
RP0005	0.35	0.306	0.222	0.306	6.61	5.14	0
RP0530	0.2	0	0.221	0	1.88	3.03	0
RP0076	0.09	0	0.213	0	0.49	2.27	0
RP0141	0.3	0.124	0.206	0.124	4.33	2.64	0
RP0330	0.18	0	0.162	0	0.46	0.560	0
RP0219	0.13	0	0.135	0	1.01	1.48	3
RP0396	0.14	0.15	0.109	0.15	4.7	2.12	0
RP0350	0.31	0.005	0.107	0.005	1.5	0.630	0
RP0410	0.06	0	0.1	0	0.56	0.840	3
RP0490	0	0	0.066	0	0.04	0.650	0
RP0469	0.37	0	0.047	0	0.36	4.42	0
RP0543	0	0	0.01	0	0.1	1.97	1
RP0577	0.18	0	0.005	0	0.49	0.600	0
RP0532	0.34	0	0	0	0.81	1.44	0
RP0561	0.47	0.102	0	0.102	1.08	1.5	0
RP0547	0.57	0.189	0	0.189	0.8	1.53	1
RP0318	0.34	0	0	0	8.56	1.98	0
RP0471	0.02	0	0	0	0.41	0.750	0
RP0382	0.35	0	0	0	0.21	0.800	0
RP0021	14.8	16.82	35.9	16.82	6.01	1.21	0
RP0260	13.7	12.22	33.94	12.22	8.75	3.81	0
RP0316	13.3	10.33	33.29	10.33	9.86	3.43	0
RP0215	7.34	9.792	32.84	9.792	10.7	1.55	0
RP0328	14.5	10.67	31.32	10.67	10.4	5.62	0
RP0004	5.2	3.69	31.25	3.69	9.42	5.38	1
RP0251	11.8	9.609	28.21	9.609	9.23	1.63	0
RP0145	10.1	10.79	28.01	10.79	11.1	3.18	0
RP0007	9.78	9.171	20.35	9.171	5.34	2	0
RP0388	12.4	5.678	19.84	5.678	1.75	5.11	0
RP0280	9.13	5.429	19.45	5.429	9.26	4.68	0
RP0148	8.32	8.624	19.13	8.624	0.57	0.780	0
RP0319	10.4	5.175	15.51	5.175	10.3	4.74	1
RP0267	3.71	6.282	14.2	6.282	9.6	3.56	0
RP0142	7.54	4.484	13.25	4.484	8.47	2.88	0
RP0294	7.79	10.36	12.22	10.36	4.71	0.540	0
RP0216	1.72	3.425	12.12	3.425	3.96	0.980	0
RP0569	5.9	1.368	11.7	1.368	0.18	0.740	0
RP0052	9.2	9.133	11.44	9.133	5.83	7.24	0
RP0015	6.56	2.748	11.4	2.748	9.9	2.35	0
RP0137	6.07	4.224	11.07	4.224	7.29	2.46	0
RP0223	6.22	3.405	10.12	3.405	10.3	4.42	0
RP0254	4.49	11.59	9.821	11.59	5.71	2.75	0
RP0258	2.1	1.646	7.568	1.646	7.88	4.55	1
RP0536	8.19	0	7.511	0	1.96	2.16	3
RP0018	6.98	4.07	5.801	4.07	9.76	2.27	0
RP0072	4.47	6.778	5.537	6.778	1.17	1.35	0
RP0118	4.73	4.929	4.823	4.929	10.8	4.08	0
RP0289	3.03	2.27	4.362	2.27	8.33	4.19	0
RP0556	6.55	1.099	4.253	1.099	1.28	5.13	1
RP0304	3	3.29	3.973	3.29	9.11	5.12	0
RP0273	3.29	0.815	3.735	0.815	8.44	2.41	0
RP0054	5.01	6.05	3.722	6.05	8.26	5.27	0
RP0545	3.87	1.328	3.601	1.328	1.07	0.860	2
RP0236	2.01	3.815	3.512	3.815	9.23	3.64	0
RP0262	1.58	3.837	3.33	3.837	5.89	2.95	0
RP0086	4.01	4.4	3.232	4.4	3.09	6.32	1
RP0108	2.19	2.46	2.715	2.46	9.98	2.7	0
RP0111	2.14	1.68	2.437	1.68	9.34	6.78	2
RP0203	1.9	0.491	2.42	0.491	4.98	2.2	0
RP0268	1.45	2.383	2.272	2.383	3.7	2.89	1
RP0589	3.74	0.324	2.235	0.324	0.14	0.810	0
RP0107	0.41	0.779	2.034	0.779	3.83	0.950	0
RP0209	1.19	0.703	1.673	0.703	1.22	1.18	0
RP0323	1.14	0.098	1.491	0.098	0	0.530	0
RP0519	2.32	0.255	1.488	0.255	0.75	0.600	0
RP0482	1.05	1.471	1.396	1.471	6.35	1.61	0
RP0023	1.3	0.702	1.102	0.702	2.98	2.11	0
RP0069	0.14	0.103	1.067	0.103	1.64	0.790	0
RP0020	1.54	1.118	1.013	1.118	4.12	1.27	0
RP0517	0.99	0	1.005	0	1.77	1.51	0

## Sheet: 6m
code	DBPII Sal1	DBPII Brz1	DEKnull-2	AMA-1	MSP119	Recent malaria episodes
RP512B	0.76	0.938	0.968	0.85	0.923	0
RP316B	0.55	0.062	0.617	2.69	1.01	0
RP125B	0.05	0.022	0	1.13	1.037	0
RP315B	2.64	0.805	5.015	0.1	1.038	0
RP208B	0.07	0	0.059	0.92	1.068	0
RP348B	0.23	0.016	0.387	0.6	1.073	0
RP154B	0.1	0.038	0.88	0.78	1.08	0
RP182B	0.13	0.017	0.022	1.16	1.087	0
RP379B	0.58	0.109	0.089	1.89	1.095	0
RP233B	4.1	2.021	11.13	0.5	1.197	0
RP204B	1.29	0.05	0.778	0.59	1.232	0
RP80B	0.23	0	0.472	0.52	1.267	0
RP547B	0.53	0.65	1.494	0.89	1.392	0
RP241B	2.13	0.741	1.545	0.87	1.412	1
RP32B	3.49	1.567	5.585	0.23	1.412	0
RP285B	0.61	0.093	0.323	0.82	1.443	2
RP104B	0.26	0	0.299	1.57	1.447	0
RP468B	0.15	0	0.014	1.74	1.472	0
RP517B	4.43	7.013	10.74	3.73	1.475	1
RP398B	0.25	0	0	0.17	1.533	0
RP278B	1.9	0.918	4.421	1.79	1.607	0
RP467B	0.55	0	1.126	3.05	1.635	0
RP265B	2	2.1	2.276	3.07	1.648	0
RP550B	0.39	0.215	0.268	2.34	1.662	0
RP459B	1.27	0.251	1.888	0.74	1.883	0
RP759B	0.09	0.091	0.091	0.13	1.953	0
RP422B	0.12	0	0.179	0.26	1.958	0
RP62B	0.09	0	0.344	12.3	2.007	0
RP262B	5.87	5.389	15.97	0.76	2.038	0
RP189B	2.07	0.156	1.565	1.76	2.072	0
RP581B	0.11	0.041	0.452	0.96	2.075	0
RP413B	0.22	0.01	0.238	0.2	2.093	0
RP548B	1.37	1.05	2.289	6.82	2.14	0
RP569B	2.06	2.42	1.677	1.44	2.153	0
RP405B	0.98	0.9	0.316	0.93	2.162	0
RP412B	0.46	0.186	0.155	0.27	2.178	0
RP514B	0.87	0.689	0.856	1.87	2.185	1
RP317B	0.33	0.01	0.121	0.22	2.223	1
RP210B	0.4	0.121	0.888	0.19	2.227	0
RP267B	7.05	4.746	20.57	3.63	2.71	0
RP549B	4.58	6.593	12.76	5.8	2.725	0
RP240B	0.73	0.057	1.168	0.93	2.738	1
RP504B	3.41	1.51	6.066	6.53	2.972	0
RP215B	2.55	1.083	2.768	2.59	3.082	0
RP555B	0.34	0	0.133	5.17	3.095	0
RP553B	2.55	2.55	3.349	3.07	3.16	0
RP580B	0.18	0.086	0.179	1.57	3.308	0
RP328B	0.94	0.197	0.801	0.74	3.403	0
RP513B	2.61	3.569	2.66	5.97	3.513	1
RP442B	1.06	0.93	0.65	4.13	3.685	0
RP260B	3.86	0.627	2.069	5.46	3.957	0
RP597B	10.1	15.87	31.8	5.69	4.052	0
RP308B	6.53	4.978	14.61	0.14	4.147	0
RP411B	0.22	0	0.168	0.64	4.267	0
RP236B	4.49	1.719	5.905	5.76	4.475	0
RP258B	10.1	10.91	32.57	4.52	5.188	0
RP502B	2.26	3.047	5.084	6.08	5.193	0
RP98B	0.32	0	0.627	4.14	5.28	0
RP406B	2.53	1.008	3.571	0.41	5.535	0
RP54B	5.76	4.933	11.41	0.8	5.793	0
RP101B	0.96	0.12	1.438	7.49	6.06	0
RP55B	3.12	1.158	2.541	4.97	6.175	0
RP516B	12.1	24.02	32.48	5.96	7.427	1
RP511B	10.8	26.18	32.75	6.46	7.823	1
RP534B	12.1	20.3	31.73	3.6	7.87	0
RP543B	0.44	0.439	0.405	7.19	8.148	0
RP291B	7.11	4.109	16.87	0.94	8.167	0
RP615B	1.76	1.38	1.263	4.28	9.038	0
RP544B	10.9	24.97	34.72	4.88	9.612	0
RP321B	1.85	2.11	2.196	0.69	9.667	1
RP61B	5.05	1.955	4.788	4.91	10.737	0
RP304B	0.5	0.025	0.433	0.18	0.422	0
RP294B	7.71	2.478	9.93	0.65	0.442	0
RP607B	0.12	0.046	0.261	0.21	0.445	0
RP527B	9.52	10.36	26.23	2.54	0.492	1
RP88B	0.38	0	0.451	0.22	0.495	0
RP263B	0.26	0	0.354	0.68	0.605	0
RP295B	0.69	0.044	0.549	0.44	0.607	0
RP31B	0.33	0	0.176	0.98	0.613	0
RP179B	0.19	0	0.146	0.32	0.632	0
RP277B	0.18	0	0.296	0.3	0.633	1
RP370B	0.18	0	0	2.83	0.637	0
RP428B	1.8	1.358	1.988	0.8	0.637	0
RP102B	0.8	0	0.798	0.71	0.700	0
RP114B	0.13	0	0.018	0.73	0.737	0
RP624B	0.12	0.011	0	1.7	0.748	0
RP245B	2.4	0.41	2.459	0.93	0.753	0
RP542B	0.19	0.089	0.206	0.64	0.778	0
RP327B	2.33	0.052	0.513	0.14	0.778	0
RP416B	1.57	0.023	1.59	0.79	0.850	0
RP462B	0.25	0.021	0.065	0.74	0.855	0
RP554B	0.47	0.266	1.979	2.37	0.872	0
RP498B	0.41	0.532	0.733	0.48	0.895	0
RP546B	0.26	0.257	0.305	1.56	0.900	0
RP571B	10	20.72	30.11	2.44	0.902	1
RP340B	0.69	0.023	0.191	0.11	0.920	0
RP368B	5.56	0	0	0.04	0.963	0
RP365B	0.11	0	0.238	0.32	0.967	0
RP677B	0.19	0.228	0.649	0.33	0.977	0
RP216B	0.36	0.246	0	3.77	0.980	0
RP36B	0.76	0.126	1.39	0.76	0.983	0
RP386B	0.24	0.062	0.479	0.44	0.985	0

## Sheet: 12mo
code	DBPII Sal1	DBPII Brz1	DEKnull-2	AMA-1	MSP119	Recent malaria episodes
RP459C	2.11	1.176	1.674	0.25	0.697	0
RP245C	4.12	1.204	2.938	1.09	0.890	0
RP615C	1.83	1.23	1.027	1.3	7.34	0
RP548C	1.37	1.298	2.111	0	1.333	0
RP215C	1.05	1.326	2.51	3.93	3.563	1
RP265C	1.44	1.49	1.426	0.99	1.17	0
RP428C	1.43	1.616	2.057	0.31	0.760	0
RP405C	1.27	1.74	0.45	0.18	1.52	1
RP442C	1.1	1.78	0.535	4.7	3.515	0
RP569C	1.77	2.02	0.97	1.04	1.202	0
RP55C	2.5	2.32	2.245	1.16	5.097	0
RP432C	3.65	2.558	3.8	1.07	1.05	0
RP236C	4.81	2.746	6.191	2.63	1.945	1
RP553C	2.93	2.81	2.966	0.98	2.17	0
RP233C	6.44	3.128	7.223	0.54	0.632	0
RP504C	11.5	3.24	13.16	2.27	9.732	0
RP246C	7.95	3.368	8.579	1.57	1.292	0
RP413C	4.61	3.694	3.619	4.78	9.798	0
RP513C	4.79	4.105	5	1.39	4.247	0
RP54C	5.67	4.146	7.345	4.79	4.448	0
RP517C	5.04	4.199	9.574	2.26	1.37	1
RP514C	6.83	4.703	6.877	6.02	9.978	2
RP32C	9.58	5.193	8.527	4.54	7.858	0
RP267C	11.4	5.596	16.19	5.01	1.353	0
RP549C	6.76	5.605	11.22	1.8	1.787	0
RP308C	11.7	5.893	11.47	2.19	5.507	0
RP291C	14.5	5.917	14.7	4.92	6.468	0
RP262C	12.8	6.201	14.92	1.72	0.955	0
RP315C	17.3	8.12	18.7	2.05	2.373	0
RP571C	13.4	9.331	24.33	2.74	0.833	0
RP258C	15.7	10.26	22.01	2.24	2.828	0
RP527C	12.2	10.98	17.86	1.07	0.667	0
RP321C	8.71	11.56	13.58	5.07	8.228	0
RP544C	18.4	13.36	32.24	4.31	9.343	0
RP597C	18.8	14.88	28.89	2.74	3.508	0
RP516C	20.1	18.38	32.82	9.39	9.42	1
RP534C	22	19.06	31.8	3.32	8.503	0
RP511C	18.7	19.13	31.4	3.93	7.243	0
RP543C	0.29	0	0.206	4.79	8.278	0
RP31C	0	0.029	0.163	1.68	1.735	0
RP62C	0.11	0.039	0.287	0.96	1.427	0
RP624C	0.16	0.054	0.17	1.28	0.643	0
RP677C	0.06	0.068	0.143	0.96	0.465	0
RP368C	0.74	0.073	0	0.12	0.478	0
RP104C	0.18	0.085	0.589	1.54	0.832	0
RP581C	0.13	0.089	0.126	1.01	0.707	0
RP277C	0.13	0.099	0.438	0.04	0.698	0
RP98C	0.06	0.126	0.237	3.54	4.698	0
RP467C	0.32	0.144	1.566	0.23	1.133	0
RP88C	0.61	0.145	0.377	0.04	0.757	0
RP179C	0.53	0.149	0.143	0.24	0.412	0
RP555C	0.39	0.158	0.415	2.47	2.467	1
RP398C	0.18	0.16	0.191	1.11	0.867	0
RP468C	0.04	0.164	0.696	0.14	1.552	0
RP422C	0.19	0.166	0.495	5.48	9.162	0
RP580C	0.27	0.173	0.339	0	2.47	0
RP80C	0.37	0.174	0.405	0.46	1.24	0
RP542C	0.37	0.175	0.198	0.41	0.678	0
RP295C	0.32	0.181	0.479	0.99	0.917	0
RP317C	0.17	0.191	0.149	0.1	1.038	0
RP210C	0.34	0.193	0.448	1.47	1.033	0
RP327C	3.05	0.194	1.499	0.28	0.445	0
RP550C	0.58	0.202	0.117	1.08	1.165	0
RP340C	0.34	0.205	0.146	0.21	0.502	0
RP263C	0.15	0.208	0.6	1.03	1.002	0
RP462C	0.11	0.21	0	0.15	0.665	0
RP125C	0.17	0.213	0	0	0.792	0
RP386C	0.42	0.218	0.411	0.32	0.478	0
RP348C	0.26	0.222	0.31	1.28	0.628	0
RP36C	0.13	0.246	1.489	1.21	1.417	0
RP759C	0.27	0.264	0.207	0.95	0.673	0
RP204C	2.1	0.277	1.744	1.36	0.948	0
RP379C	0.7	0.286	0.32	0.14	0.812	0
RP546C	0.39	0.325	0.152	1.36	1.593	0
RP316C	0.94	0.329	0.561	0.63	0.782	0
RP154C	0.44	0.347	0.432	1.66	1.018	0
RP412C	0.33	0.352	0.56	1.65	1.938	0
RP285C	0.41	0.357	0.428	1.85	2.067	1
RP411C	0.24	0.37	0.865	0.86	2.115	0
RP61C	0.94	0.383	0.821	5.28	7.932	0
RP328C	0.5	0.388	1.769	1.22	0.962	0
RP114C	0.09	0.408	0.149	0.18	0.633	0
RP208C	0.42	0.411	0	0.07	1.753	0
RP554C	0.75	0.413	1.948	1.08	1.035	0
RP182C	0.57	0.421	0.098	1.34	0.762	0
RP365C	0	0.44	0.178	0.05	0.603	0
RP240C	0.77	0.446	1	1.19	1.048	0
RP216C	0.96	0.47	0.621	0.45	0.657	1
RP189C	1.7	0.498	2.793	1.69	1.287	0
RP547C	0.87	0.506	1.038	1.13	0.912	0
RP102C	0.67	0.557	0.837	0.66	0.498	0
RP512C	1.15	0.582	0.756	1.04	1.05	0
RP260C	2.51	0.595	2.971	2.31	2.3	0
RP498C	0.68	0.652	1.167	1.31	1.387	0
RP304C	1.73	0.673	0.72	4.39	5.268	0
RP241C	1.28	0.798	2.37	0.7	0.598	0
RP416C	4.03	0.812	2.446	0.17	0.825	0
RP101C	1.08	0.945	2.671	3.89	5.607	0
RP406C	1.7	0.96	4.083	0.29	2.288	0

## Sheet: 6y
code	DBPII Sal1	DBPII Brz1	DEKnull-2	AMA-1	MSP119	Recent malaria episodes
504	1.26	1.001	2.286	5.25	0.95	0
517	9.46	1.122	3.491	0.62	0.49	0
233	0.41	1.147	1.676	1.55	0.44	0
54	0.68	1.286	2.448	3.55	0.55	0
32	0.62	1.541	2.425	0.51	0.84	0
553	1.80	1.684	4.578	5.9	1.94	0
294	1.58	1.943	5.823	0.74	0.35	0
679	1.04	2.018	4.881	3.95	2.56	0
412	2.36	2.453	9.938	3.27	2.13	0
406	2.67	2.482	7.931	0.94	2.51	0
283	2.17	2.513	5.418	4.03	2.3	0
258	1.91	2.618	4.42	2.71	1.56	0
308	3.98	3.1	8.049	6.44	3.78	0
527	2.44	3.554	9.655	0.12	0.23	0
421	2.67	4.093	11.63	1.6	1	0
582	3.41	4.208	12.08	4.29	2.7	0
291	3.94	4.605	9.349	5.91	4.25	0
241	5.93	6.245	14.68	1.32	0.83	0
549	4.25	6.637	14.06	4.61	1.84	0
189	3.86	6.921	11.67	2.76	1.31	0
262	7.11	8.771	16.91	3.44	1.39	0
48	5.75	8.939	20.27	6.72	7.49	0
511	6.71	10.05	20.92	5.94	2.95	0
516	6.71	10.91	23.37	5.69	7.18	0
556	8.06	12.68	23.95	5.4	5.52	0
534	11.58	14.43	37.38	6.14	4.86	0
232	0.00	0	0	0	0.51	0
192	0.03	0	0.032	0.21	2.26	0
263	0.00	0	0.059	3.06	0.42	0
284	0.00	0	0.092	0.14	0.32	0
257	0.09	0	0.092	0.05	0.12	0
316	0.07	0	0.178	0.02	0.29	0
61	0.02	0	0.179	0.15	0.34	0
295	0.37	0	0.228	0.7	0.66	0
208	0.18	0	0.26	0.03	0.77	0
240	0.09	0	0.299	0.49	0.63	0
104	0.09	0.001	0.19	0.02	0.94	0
422	0.00	0.005	0	0.03	0.25	0
542	0.04	0.007	0.057	0.16	0.06	0
649	0.00	0.015	0.201	0.1	0.18	0
468	0.00	0.017	0.057	0.41	1	0
125	0.00	0.018	0.074	0.08	0.74	0
677	0.00	0.025	0	0.25	0.5	0
564	0.00	0.025	0.535	0.22	0.13	0
433	0.00	0.028	0.086	0.17	0.22	0
787	0.00	0.04	0.144	0.12	0.56	0
580	0.15	0.057	0.361	1.82	2.15	0
368	0.02	0.059	0.345	0	0.79	0
625	0.10	0.061	0.184	1.36	0.81	0
581	0.03	0.062	0.049	0.14	0.71	0
444	0.05	0.067	0.326	0.32	0.65	0
36	0.69	0.077	0.159	0.19	0.45	0
467	0.05	0.08	0.385	0.97	0.73	0
482	0.22	0.093	1.616	0.12	0.77	0
481	0.07	0.093	0.118	0.76	2.53	0
358	0.17	0.096	0.76	2.06	3.15	0
416	0.65	0.108	0.85	0.02	0.7	0
348	0.00	0.111	0.85	0.17	0.65	0
411	0.00	0.124	0.264	1.71	2.43	0
498	0.22	0.126	0.293	0.24	0.47	0
204	0.32	0.128	0.743	0.1	1.08	0
207	0.57	0.13	0.641	0.81	1.1	0
405	0.10	0.132	0.259	0.1	1.08	0
417	0.00	0.136	0.419	0.04	0.25	0
506	0.08	0.157	0.438	0.6	0.29	0
389	0.06	0.161	3.281	0.42	0.15	0
101	0.18	0.162	2.924	5.52	6.49	0
62	0.14	0.171	0.559	0.46	0.44	0
328	0.21	0.184	3.838	1.21	0.56	0
596	0.05	0.189	0.144	0.28	0.81	0
216	0.18	0.196	0.336	0.02	0.57	0
569	0.18	0.22	0.68	0.38	0.61	0
327	0.26	0.25	0.561	0.01	0.36	0
492	0.27	0.257	0.989	2.65	1.94	0
554	0.14	0.283	0.335	1.16	0.34	0
550	0.00	0.297	0.191	0.3	0.23	0
260	0.43	0.3	1.096	2.88	1.19	0
459	0.51	0.3	1.165	0.39	0.08	0
651	0.19	0.375	0.961	3	2.25	0
525	0.27	0.401	1.226	0.47	0.26	0
108	0.48	0.446	1.155	0.89	1.7	0
547	0.06	0.464	1.515	0.34	0.04	0
555	0.00	0.543	0.339	2.49	0.22	0
215	0.42	0.568	1.129	4.35	2.91	0
428	0.31	0.583	0.953	0.64	0.13	0
102	0.75	0.676	1.531	0.04	0.35	0
362	1.29	0.852	2.694	2.44	0.4	0
78	1.28	0.899	2.699	0.6	0.41	0

## Sheet: 7y
code	DBPII Sal1	DBPII Brz1	DEKnull-2	AMA-1	MSP119	Recent malaria episodes
RP54E	0.84	1.175	5.579	2.38	0.95	0
RP258E	1.42	1.292	5.528	1.01	0.95	0
RP241E	1.45	1.711	10.4	0.4	0.62	0
RP291E	1.70	1.906	10.57	2.2	4.71	0
RP582E	0.00	2.087	9.531	2.46	3.31	0
RP406E	1.37	2.181	5.191	0.22	1.18	0
RP527E	2.48	2.375	8.306	0.01	0.21	0
RP189E	2.89	2.639	10.83	3.04	8.1	0
RP421E	2.08	3.35	7.984	0.32	0.67	0
RP549E	5.17	3.516	11.48	2.28	1.31	0
RP262E	5.68	3.802	15.68	0.9	1.29	0
RP511E	4.32	6.353	16.32	4.13	2.61	0
RP516E	6.84	6.489	27.09	4.38	7.14	0
RP534E	12.05	10.07	32.11	2.72	4.89	0
RP433E	0.00	0	0.116	0.06	0.24	0
RP360E	0.00	0.002	0.238	0.29	1	0
RP465E	0.03	0.003	0.149	0.03	0.4	0
RP564E	0.00	0.009	0.441	0.06	0.19	0
RP624E	0.00	0.01	0.011	0.01	0.32	0
RP805E	0.00	0.011	0.052	0.06	0.15	0
RP677E	0.17	0.024	0	0.03	0.29	0
RP416E	0.00	0.029	0.05	0.02	0.42	0
RP581E	3.25	0.032	0.085	0.07	0.67	0
RP208E	0.00	0.036	0.936	0.03	0.64	0
RP417E	0.00	0.037	0.138	0.02	0.19	0
RP399E	0.00	0.039	0	0.49	0.58	0
RP461E	0.00	0.042	0	0.02	0.46	0
RP257E	0.00	0.043	0.021	0	0.06	0
RP580E	0.15	0.043	0.515	0.75	2.14	0
RP536E	0.00	0.044	0.328	0.07	1.6	0
RP63E	0.00	0.045	0.05	0	5.9	0
RP179E	0.01	0.045	0.1	0.01	0.13	0
RP422E	0.00	0.047	0	0.02	0.24	0
RP389E	0.17	0.048	1.631	0.14	0.18	0
RP372E	0.09	0.054	0.113	0.06	0.22	0
RP405E	0.03	0.058	0.111	0.06	0.85	0
RP125E	0.14	0.058	0.128	0	0.68	0
RP192E	0.00	0.059	0.141	0.03	1.33	0
RP398E	0.00	0.061	0	0.27	0.81	0
RP66E	0.19	0.062	0.429	0	0.17	0
RP704E	0.10	0.063	0.014	0	1.44	0
RP104E	0.00	0.073	0.271	0	0.69	0
RP596E	0.00	0.083	0.136	0.09	0.36	0
RP651E	0.27	0.088	0.556	0.82	1.43	0
RP368E	0.00	0.089	0.289	0.04	0.74	0
RP550E	0.00	0.091	0.263	0.07	0.26	0
RP555E	0.00	0.096	0.243	0.29	0.37	0
RP204E	0.15	0.096	0.855	0	0.86	0
RP620E	0.00	0.102	0.215	0.15	1.07	0
RP263E	0.00	0.108	0.338	0.43	0.39	0
RP498E	0.04	0.115	0.114	0.08	0.46	0
RP627E	0.00	0.118	0.435	0.01	0.47	0
RP414E	2.18	0.12	0.181	0.17	0.49	0
RP506E	0.14	0.124	0.165	0.27	0.22	0
RP141E	0.39	0.125	0.291	0.15	0.73	0
RP468E	0.00	0.133	0.059	0.1	0.57	0
RP358E	0.00	0.134	0.613	0.59	2.19	0
RP332E	0.00	0.137	0	0	0.72	0
RP623E	0.22	0.14	0.087	0.48	0.64	0
RP199E	0.00	0.146	2.154	0.7	1.11	0
RP183E	0.00	0.152	0.609	0.1	1.03	0
RP260E	0.23	0.166	1.424	0.89	1.15	0
RP207E	0.12	0.169	0.675	0.17	0.78	0
RP295E	0.00	0.17	0.258	0.08	0.36	0
RP102E	0.11	0.176	1.191	0	0.33	0
RP31E	0.00	0.186	0.919	0	0.29	0
RP547E	0.00	0.2	0.325	0.05	0.36	0
RP117E	0.00	0.2	0.363	0.05	0.45	0
RP266E	0.04	0.215	2.488	0.14	0.4	0
RP467E	0.21	0.23	0.894	1.99	2.34	0
RP216E	0.01	0.231	0.149	0	0.38	0
RP62E	0.00	0.244	1.023	0.15	0.76	0
RP101E	0.01	0.249	3.184	1.88	5.1	0
RP443E	0.22	0.266	0.473	0.23	0.79	0
RP463E	0.07	0.275	0.506	0	0.69	0
RP98E	0.00	0.277	1.188	0.11	3.31	0
RP348E	0.00	0.28	0.334	0.01	0.59	0
RP411E	0.85	0.304	0.195	0.51	1.9	0
RP482E	0.01	0.346	0.996	0.1	0.73	0
RP328E	0.00	0.354	2.282	0.22	0.73	0
RP78E	0.47	0.359	3.303	0.09	0.76	0
RP32E	0.32	0.361	2.931	0.05	0.88	0
RP215E	0.26	0.375	2.149	1.51	2.83	0
RP492E	0.10	0.378	0.334	0.54	1.51	0
RP525E	0.02	0.402	1.171	0.14	0.24	0
RP362E	0.45	0.464	1.913	0.82	0.42	0
RP504E	0.87	0.581	2.061	3.12	1.01	0
RP380E	0.47	0.584	1.969	2.86	1.12	0
RP327E	0.31	0.586	0.094	0.18	0.31	0
RP679E	1.20	0.829	3.835	1.51	1.57	0
RP308E	1.14	0.835	7.526	4.17	2.81	0
RP294E	1.40	0.838	5.51	0.11	0.28	0
RP517E	0.59	0.846	2.588	0.14	0.65	0
RP412E	1.81	0.866	4.365	1.06	1.37	0
RP99E	0.59	0.89	3.31	0.16	0.87	0

## Sheet: 9y
code	DBPII Sal1	DBPII Brz1	DEKnull-2	AMA-1	MSP119		Recent malaria episodes
511	3.63	15.55	8.16	13.44	7.33	13.44	1
492	3.80	13.82	8.68	13.78	9.19	13.78	0
516	4.13	13.69	9.66	12.92	8.53	12.92	0
404	2.77	11.4	6.30	12.07	5.30	12.07	0
432	1.84	8.23	5.57	6.96	5.66	6.96	0
189	3.04	7.82	9.05	8.27	2.24	8.27	1
262	2.61	6.33	9.62	8.72	1.19	8.72	1
549	1.57	5.59	4.01	8.34	1.69	8.34	0
26	1.27	5.37	4.68	4.26	1.55	4.26	0
438	1.43	5.13	4.64	8.11	0.89	8.11	0
436	1.03	4.88	3.26	0.17	0.37	0.17	0
517	0.91	4.74	2.95	2.63	0.58	2.63	0
421	1.00	4.25	2.73	1.11	0.96	1.11	0
83	1.24	3.53	3.95	2.03	0.67	2.03	0
54	1.00	3.49	3.54	10.93	5.05	10.93	0
582	1.09	3.17	2.78	8.95	3.92	8.95	0
463	0.59	3.13	1.80	0.13	0.57	0.13	0
241	1.52	3.04	5.54	8.66	0.85	8.66	0
31	0.31	2.20	0.34	0.06	0.23	0.06	0
425	0.49	2.06	1.62	10.62	2.59	10.62	0
428	0.40	2.03	1.04	4.68	2.15	4.68	0
553	0.69	1.87	1.33	11.46	2.23	11.46	0
467	0.55	1.56	1.28	5.54	1.60	5.54	0
413	0.50	1.54	1.38	1.64	1.16	1.64	0
258	1.06	1.49	3.19	8.18	3.26	8.18	1
504	0.40	1.48	1.32	10.46	1.04	10.46	0
107	1.03	1.43	3.63	2.72	1.89	2.72	0
61	0.41	1.34	0.49	0.27	0.50	0.27	0
67	0.34	1.30	0.68	0.10	0.83	0.10	0
499	0.11	0.95	0.24	0.00	0.55	0.00	0
408	0.23	0.87	0.45	0.50	2.16	0.50	0
525	0.17	0.76	0.42	0.62	0.15	0.62	1
416	0.39	0.68	0.23	0.00	0.51	0.00	0
506	0.22	0.66	0.89	0.89	0.44	0.89	0
382	0.28	0.63	0.75	0.00	1.61	0.00	0
615	0.41	0.60	1.28	5.38	10.2	5.38	1
243	0.49	0.59	2.26	2.04	0.76	2.04	0
498	0.14	0.59	0.79	0.05	0.57	0.05	0
405	0.37	0.57	0.58	0.13	1.63	0.13	0
606	0.18	0.52	0.41	1.74	1.63	1.74	1
443	0.14	0.52	0.33	0.90	0.66	0.90	0
651	0.16	0.48	0.48	7.93	2.49	7.93	0
244	0.84	0.47	0.75	0.61	0.51	0.61	0
380	0.36	0.46	1.62	8.76	0.89	8.76	0
442	0.32	0.42	0.53	4.99	1.90	4.99	0
468	0.18	0.40	0.47	0.37	0.90	0.37	0
550	0.14	0.40	0.35	2.40	0.46	2.40	0
410	0.24	0.40	0.27	0.11	0.12	0.11	0
433	0.26	0.38	0.34	0.74	0.25	0.74	0
389	0.14	0.37	0.51	0.11	0.27	0.11	0
596	0.11	0.37	0.25	3.22	1.09	3.22	1
542	0.04	0.37	0.17	0.00	0.13	0.00	0
422	0.12	0.35	0.52	0.00	0.52	0.00	0
580	0.30	0.33	0.49	6.30	3.42	6.30	0
101	1.17	0.32	2.18	6.66	4.84	6.66	0
607	0.11	0.30	0.48	0.10	0.45	0.10	1
581	0.16	0.25	0.54	0.92	0.63	0.92	0
102	0.16	0.19	0.70	0.28	0.15	0.28	0
595	0.07	0.19	0.20	0.55	0.34	0.55	0
88	0.15	0.17	0.38	1.72	0.36	1.72	0
328	0.21	0.16	0.43	1.79	0.35	1.79	0
407	0.26	0.15	0.62	0.22	1.10	0.22	0
207	0.19	0.15	0.57	1.05	0.69	1.05	0
98	0.09	0.13	0.35	1.08	2.29	1.08	0
358	0.36	0.12	0.66	3.06	1.82	3.06	0
125	0.35	0.11	1.21	0.14	0.76	0.14	0
348	0.34	0.10	0.97	0.32	1.97	0.32	1
260	0.22	0.10	0.47	4.43	0.69	4.43	0
623	0.07	0.09	0.31	5.16	0.81	5.16	1
143	0.41	0.08	1.07	0.16	0.71	0.16	0
233	0.21	0.08	0.64	2.39	0.26	2.39	0
84	0.17	0.07	0.41	0.36	0.57	0.36	0
365	0.46	0.04	1.51	0.08	0.55	0.08	0
625	0.09	0.04	0.34	1.76	0.92	1.76	0
368	0.38	0.00	1.10	0.07	0.56	0.07	0
182	0.27	0.00	0.93	0.10	0.33	0.10	0
126	0.23	0.00	0.84	0.22	0.65	0.22	0
204	0.25	0.00	0.82	0.26	1.10	0.26	0
183	0.25	0.00	0.76	0.32	0.81	0.32	0
624	0.17	0.00	0.49	0.19	0.49	0.19	0
884	0.20	0.00	0.37	0.00	1.14	0.00	0
263	0.17	0.00	0.37	4.84	0.25	4.84	0
295	0.16	0.00	0.33	0.75	0.17	0.75	0
677	0.16	0.00	0.29	0.22	0.46	0.22	0
332	0.14	0.00	0.26	0.21	1.05	0.21	0
232	0.09	0.00	0.22	0.00	0.21	0.00	0
379	0.08	0.00	0.20	0.57	0.33	0.57	0
327	0.21	0.00	0.19	0.16	0.21	0.16	0
257	0.18	0.00	0.16	0.03	0.04	0.03	0
649	0.05	0.00	0.06	0.02	0.25	0.02	0
